# Supplementary material for: Bi-Force: large-scale bicluster editing and its application to gene expression data biclustering
Source: Nucleic Acids Res. 2014 Mar 20;42(9):e78. doi: 10.1093/nar/gku201 (PMC5769343; doi:10.1093/nar/gku201)
Supplement: Supplementary Data [file gku201_supplementary_data.zip]

Archive with 2 entries (2 files):
- nar-02990-met-n-2013-File012.pdf
- nar-02990-met-n-2013-File001.xlsx
