# Supplementary material for: Bi-Force: large-scale bicluster editing and its application to gene expression data biclustering
Source: Nucleic Acids Res. 2014 Mar 20;42(9):e78. doi: 10.1093/nar/gku201 (PMC5769343; doi:10.1093/nar/gku201)
Supplement: Supplementary Data [file gku201_supplementary_data.zip › nar-02990-met-n-2013-File001.xlsx]

## Sheet: Sheet1
GO Term	GO Category	P-values	Terms
GO:0006614	Biological Process	7.90369e-63	nuclear-transcribed mRNA catabolic process, nonsense-mediated decay
GO:0006613	Biological Process	1.57169e-62	cotranslational protein targeting to membrane
GO:0000184	Biological Process	2.75962e-44	nuclear-transcribed mRNA catabolic process, nonsense-mediated decay
GO:0072599	Biological Process	2.97277e-17	establishment of protein localization to endoplasmic reticulum
GO:0070972	Biological Process	5.91293e-14	protein localization to endoplasmic reticulum
GO:0009792	Biological Process	9.64106e-37	Ancestors of embryo development ending in birth or egg hatching
GO:0000956	Biological Process	1.08465e-38	nuclear-transcribed mRNA catabolic process
GO:0034621	Biological Process	7.99961e-25	cellular macromolecular complex subunit organization
GO:0072599	Biological Process	2.97277e-17	establishment of protein localization to endoplasmic reticulum
GO:0006119	Biological Process	2.76611e-11	oxidative phosphorylation
GO:0022627	Cellular Compartment	1.9e-41	cytosolic small ribosomal subunit
GO:0022625	Cellular Compartment	2.73e-33	cytosolic large ribosomal subunit
GO:0043292	Cellular Compartment	2.06e-20	contractile fiber
GO:0031966	Cellular Compartment	4.38749e-20	mitochondrial membrane
GO:0030016	Cellular Compartment	1.09e-19	myofibril
GO:0030017	Cellular Compartment	6.76e-19	sarcomere
GO:0005740	Cellular Compartment	2.08e-17	mitochondrial envelope
GO:0005743	Cellular Compartment	4.8e-17	mitochondrial inner membrane
GO:0005746	Cellular Compartment	2.35e-15	mitochondrial respiratory chain
GO:0015629	Cellular Compartment	5.02e-13	actin cytoskeleton
GO:0015078	Molecular Function	1.99e-10	hydrogen ion transmembrane transporter activity
GO:0004129	Molecular Function	1.14e-08	cytochrome-c oxidase activity
GO:0015002	Molecular Function	1.14e-08	heme-copper terminal oxidase activity
GO:0016676	Molecular Function	1.14e-08	oxidoreductase activity, acting on a heme group of donors, oxygen as acceptor
GO:0016705	Molecular Function	1.76e-08	oxidoreductase activity, acting on paired donors, with incorporation or reduction of molecular oxygen
GO:0020037	Molecular Function	4.87e-08	heme binding
GO:0070330	Molecular Function	5.7e-08	aromatase activity
GO:0046906	Molecular Function	1.12e-07	tetrapyrrole binding
GO:0003954	Molecular Function	1.61e-07	NADH dehydrogenase activity
GO:0008092	Molecular Function	3.57e-07	cytoskeletal protein binding
